# Supplementary material for: Heat can erase epigenetic marks of vernalization in Arabidopsis
Source: Plant Signal Behav. 2015 Feb 3;10(3):e990799. doi: 10.4161/15592324.2014.990799 (PMC4622702; doi:10.4161/15592324.2014.990799)
Supplement: Table_S2.xlsx [file kpsb-10-03-990799-s001.xlsx]

## Sheet: Feuil1
	Table S2. List of primers used for quantification of H3K4me3 marks
		Targeted region	Amplfied locus	Name in Figure 3	Primer	Primer binding (relative to the transcription start site)	Amplicon size	Tm	Sequence	Calculated efficiency	Annealing temperature	Refs.
	FLOWERING LOCUS C	Promoter & beginning of the transcribed region	FLC (AT5G10140)	/	FOR	-393	143	60.85	ACTATGTAGGCACGACTTTGGTAAC	109,1 % (R2=0,995).	60	1
					REV	-251		59.99	TGCAGAAAGAACCTCCACTCTAC
			FLC (AT5G10140)	VI	FOR	-34	80	56.44	GTAGATAGGCACAAAAAATAGAAAGAA	113,8 % (R2=0,992).	60	1
					REV	46		52.86	GAGATACTAAGCGTTTTCTCT
		Nucleation region	FLC (AT5G10140)	VII	FOR	157	177	58.17	CGACAAGTCACCTTCTCCAAA	112,9 % (R2=0,990).	60	1
					REV	333		56.09	AGGGGGAACAAATGAAAACC
			FLC (AT5G10140)	VIII	FOR	235	99	60.25	GTCGCTCTTCTCGTCGTCTC	93,5% (R2=0,995)	60	2
					REV	333		56.09	AGGGGGAACAAATGAAAACC
			FLC (AT5G10140)	/	FOR	923	181	59.09	TTCCTATCTTTGCTGTGGACCT	125 % (R2=0,99).	60	1
					REV	1103		56.24	GAATCGCAATCGATAACCAGA
		3'UTR	FLC (AT5G10140)	/	FOR	6874	90	57.77	TTGTAAAGTCCGATGGAGACG	110,6 % (R2=0,990).	60	1
					REV	6944		58.78	ACTCGGCGAGAAAGTTTGTG
	H3K4me3 positive controls	First exon	UBQ10 (AT4G05320)	NA	FOR	1934	62	63.5	GGGCCTTGTATAATCCCTGATGAATAAGTG	100,5 % (R2=0,996)	60	3
					REV	1895		60.74	AAAGAGATAACAGGAACGGAAACATAGT
		Coding region	ACT7 (AT5G09810)	NA	FOR	728	108	57.13	GATATTCAGCCACTTGTCTGTG	107,5% (R2=0,991)	60	4
					REV	835		56.23	CTTACACATGTACAACAAAGAAGG
References
	1. Angel A, Song J, Dean C, Howard M. A Polycomb-based switch underlying quantitative epigenetic memory. Nature 2011; 476:105-8.
	2. Hohenstatt, M. Functional analysis of SCI1 - A PWWP domain protein involved in Polycomb group mediated gene regulation in Arabidopsis. PhD thesis, 2012. [http://d-nb.info/1023946963/34]
	3. Kim DH, Sung S. The plant Homeo Domain finger protein, VIN3-LIKE 2, is necessary for photoperiod-mediated epigenetic regulation of the floral repressor, MAF5. PNAS 2010; 107:17029-34.
	4. Yang H, Howard M, Dean C. Antagonistic Roles for H3K36me3 and H3K27me3 in the Cold-Induced Epigenetic Switch at Arabidopsis FLC. Curr Biol 2014; 24:1793-7.
