# Supplementary material for: Heat can erase epigenetic marks of vernalization in Arabidopsis
Source: Plant Signal Behav. 2015 Feb 3;10(3):e990799. doi: 10.4161/15592324.2014.990799 (PMC4622702; doi:10.4161/15592324.2014.990799)
Supplement: Table_S1.xlsx [file kpsb-10-03-990799-s002.xlsx]

## Sheet: Feuil1
	Table S1. List of primers used for quantification of H3K27me3 marks
		Targeted region	Locus	Name in Figure 2	Primer	Primer binding (relative to the transcription start site)	Amplicon size	Tm (°C)	Sequence	Calculated efficiency	Annealing temperature	Refs.
	FLOWERING LOCUS C	Promoter	FLC (AT5G10140)	/	FOR	-393	143	60.85	ACTATGTAGGCACGACTTTGGTAAC	109,1 % (R2=0,995).	60	1
					REV	-251		59.99	TGCAGAAAGAACCTCCACTCTAC
		Nucleation region	FLC (AT5G10140)	I	FOR	157	177	58.17	CGACAAGTCACCTTCTCCAAA	112,9 % (R2=0,990).	60	1
					REV	333		56.09	AGGGGGAACAAATGAAAACC
			FLC (AT5G10140)	II	FOR	235	99	60.25	GTCGCTCTTCTCGTCGTCTC	93,5% (R2=0,995)	60	2
					REV	333		56.09	AGGGGGAACAAATGAAAACC
			FLC (AT5G10140)	III	FOR	923	181	59.09	TTCCTATCTTTGCTGTGGACCT	125 % (R2=0,99).	60	1
					REV	1103		56.24	GAATCGCAATCGATAACCAGA
		Nucleation distal region	FLC (AT5G10140)	IV	FOR	3710	84	56.73	GTTTCCAGTGGCCTTTTCAA	97,4 % (R2=0,995)	60	3
					REV	3793		59.54	GACCAGGCTGGAGAGATGAC
			FLC (AT5G10140)	V	FOR	4008	190	55.98	CTTTTTCATGGGCAGGATCA	99,8 (R2=0,988)	60	1
					REV	4197		56.31	TGACATTTGATCCCACAAGC
		3'UTR	FLC (AT5G10140)	/	FOR	6874	90	57.77	TTGTAAAGTCCGATGGAGACG	110,6 % (R2=0,990).	60	1
					REV	6944		58.78	ACTCGGCGAGAAAGTTTGTG
	H3K27me3 positive controls	First exon	STM (AT1G62360)	NA	FOR	92	104	56.63	GCCCATCATGACATCACATC	112 % (R2=0,996)	60	1
					REV	195		59.38	GGGAACTACTTTGTTGGTGGTG
		Coding region	AGAMOUS (AT4G18960)	NA	FOR	1112	129	55.86	TGGGAGAGGAAAGATCGAAA	101,3 % (R2= 0,996)	60	4
					REV	1240		57.76	GCGACTTCAGCATCACAAAG
References
	1. Angel A, Song J, Dean C, Howard M. A Polycomb-based switch underlying quantitative epigenetic memory. Nature 2011; 476:105-8.
	2. Hohenstatt, M. Functional analysis of SCI1 - A PWWP domain protein involved in Polycomb group mediated gene regulation in Arabidopsis. PhD thesis, 2012. [http://d-nb.info/1023946963/34]
	3. Schatlowski N, Stahl Y, Hohenstatt ML, Goodrich J, Schubert D. The CURLY LEAF interacting protein BLISTER controls expression of polycomb-group target genes and cellular differentiation of Arabidopsis thaliana. Plant Cell 2010; 22:2291-305.
	4. Schmitz RJ, Tamada Y, Doyle MR, Zhang X, Amasino RM. Histone H2B deubiquitination is required for transcriptional activation of FLOWERING LOCUS C and for proper control of flowering in Arabidopsis. Plant Physiol 2009; 149:1196-204.
